# Supplementary material for: A Metric on Phylogenetic Tree Shapes
Source: Syst Biol. 2017 May 2;67(1):113–26. doi: 10.1093/sysbio/syx046 (PMC5790134; doi:10.1093/sysbio/syx046)
Supplement: Supplementary Data [file syx046_supp.zip]

Archive with 9 entries (9 files):
- allTrees.pdf
- FigureS1.pdf
- FigureS2r.pdf
- scatterDapcSimsRO.pdf
- scatterDapcTropUSA.pdf
- SFigure4-Qexample.pdf
- supplement.bbl
- supplement.tex
- tropUsaMDSWithLength.pdf
