# Supplementary material for: A Metric on Phylogenetic Tree Shapes
Source: Syst Biol. 2017 May 2;67(1):113–26. doi: 10.1093/sysbio/syx046 (PMC5790134; doi:10.1093/sysbio/syx046)
Supplement: Supplementary Data [file syx046_supp.zip › supplement.bbl]

\begin{thebibliography}{1}

\bibitem{Jombart2010-og}
Thibaut Jombart, S\'{e}bastien Devillard, and Fran\c{c}ois Balloux.
\newblock Discriminant analysis of principal components: a new method for the
  analysis of genetically structured populations.
\newblock {\em BMC Genet.}, 11:94, 15~October 2010.

\end{thebibliography}
