# Supplementary material for: A Metric on Phylogenetic Tree Shapes
Source: Syst Biol. 2017 May 2;67(1):113–26. doi: 10.1093/sysbio/syx046 (PMC5790134; doi:10.1093/sysbio/syx046)
Supplement: Supplementary Data [file syx046_supp.zip › supplement.tex]

\documentclass[12pt]{article}
\usepackage[margin=0.75in]{geometry}
\usepackage{amsmath, amsfonts, amssymb}
\usepackage{amsbsy}
\usepackage{epsfig}
\usepackage{subfig}
\usepackage{bm}
\usepackage{color}
\usepackage{xspace}
\usepackage[T1]{fontenc} 
\usepackage{mathpazo}  
\usepackage{subfig}
\setlength{\parindent}{0.5cm}
\setlength{\parskip}{0cm}
\listfiles
\title{Supplement for: A metric on phylogenetic tree shapes}
\author{C. Colijn$^{1*}$ and G. Plazzotta$^{1}$}
\begin{document} 
\maketitle

\section{Supplementary Results}
\subsection*{Trees characteristic of distinct groups}
The Euclidean nature of the $d_2$ metric allows techniques such as principal components analysis to be used to find low-dimensional representations of a set of trees. We have used discriminant analysis of principal components (DAPC) \cite{Jombart2010-og} to determine which components (sub-tree shapes) best distinguish the tropical vs USA influenza trees, and the simulated birth-death trees with different birth-to-death ratios ($R_0$). In both cases, a single axis separates the groups of trees almost entirely; Figure~\ref{fig:dapc} illustrates this, showing the value of the first component.  


\renewcommand{\thefigure}{S\arabic{figure}}
\setcounter{figure}{0}
%% S1 
% figure S3 (now 1) dapc plots for the loadings. may want to switch these 
\begin{figure}[htb]
  \centering
\subfloat{
\includegraphics[width=0.4\textwidth]{scatterDapcTropUSA}}
%
\subfloat{
\includegraphics[width=0.4\textwidth]{scatterDapcSimsRO}}
\caption{DAPC: One principal component separates the groups of trees in both cases. Left: tropical vs USA trees. Right: simulated birth-death trees.} \label{fig:dapc}
\end{figure}


Since there is only one principal component and it almost entirely separates the trees into two groups (this is the case both for the tropical vs USA and for the birth-death trees), it is straightforward to determine which sub-trees make up this principal component and therefore best separate the groups. The loadings of the vector entries $v_i$, corresponding to trees $i$ (1 for a tip, 2 for a cherry and so on), reflect the importance of the $i'th$ tree in distinguishing the groups. Figure~\ref{fig:loaded} shows the sub-trees that are more frequently present in the two groups of birth-death trees, in parallel with Figure 3 in the main text (for the tropical vs USA trees).

%% S2 
% Figure S1 is the R0 MDS but with the loaded trees
\begin{figure}[htb]
  \centering
  \includegraphics[width=0.8\textwidth]{FigureS1}
  \caption{Multi-dimensional scaling plot comparing the trees from the simulated birth-death process. Lower: tree shapes that distinguish the two groups as determined by discriminant analysis of principal components. Colour represents groups in the lower panel, so the blue sub-trees are more prevalent among the trees with $R_0=5$ and the red more prevalent in $R_0=2$. The trees' integer labels correspond to the labelling scheme. Depth of colour corresponds to Sackin imbalance, with darker shading corresponding to higher imbalance.}
  \label{fig:r0loading}\label{fig:loaded}
\end{figure}


Imbalance, or asymmetry, is the most widely-discussed scalar measure of tree shape. Indeed, for rooted full binary trees, in the absence of branch length considerations, the most natural quantity to examine at each node is the difference between the numbers of descendants on the two sides (the key quantity in the Colless imbalance), and/or the path lengths from the tips to the root. Imbalance does a good job in separating the groups, but cannot in itself reveal which imbalanced sub-trees are more highly represented in which groups. 

%% S3 
% figure S2 compares sack and cherr
\begin{figure}[htb]
  \centering
  \includegraphics[width=0.7\textwidth]{FigureS2r}
  \caption{Two standard tree summary statistics, the Sackin imbalance and the number of cherry configurations, in the tropical and USA flu trees, the simulated birth-death trees with different values of the basic reproduction number $R_0$ and in the trees from different random models.}
  \label{fig:r0loading}
\end{figure}


%% S5
We illustrate how the shape metric can be extended to include branch lengths and other features of the trees, even if those themselves are not metrics and do not uniquely define a tree. Let $V$ be a new vector, whose first $k$ components are various summary features or other properties. Here, let $V(1)$ be the ratio of the mean terminal branch length in a tree to the mean internal branch length. This captures how ``star-like'' a tree is, where star-like trees have long terminal branches and short internal ones. Let the remaining components of $V$ be the counts of the labels, as we have done throughout: number of 1s, 2s, 3s and so on. Then the metric $\hat{d}$ is
\begin{equation}
 \hat{d}(T_1,T_2)   = || w \cdot V^a - w \cdot V^b ||   = \sqrt{ (w_0 V_1^a - w_2 V_1^b)^2 + \sum_{i=1}^L w_i (v_i^a - v_i^b) ^2}
\end{equation}
where superscripts refer to which tree $a,b$ the entry is from, and subscripts $1$ and $i$ refer to the entry of the vector. $\hat{d}$ is Euclidean because it is the standard Euclidean distance between two vectors. The weights $w$ should be chosen to reflect the desired weighting and the natural scaling of different variables; the counts in $v$ are integers and the natural unit is 'number of occurrences'; to compare these to branch lengths in substitutions per site requires a scaling choice. In Figure~\ref{fig:mdslength} we use a weight of $w_0=1$ and $w_i= 0.00067$ for all $i$, to compensate for the fact that the mean branch length is much less than 1. Figure~\ref{fig:mdslength} illustrates that metric $\hat{d}$ retains the shape separation and additionally identifies similarity between outliers in the length statistic. 

\begin{figure}[bth]
	\centering
	\includegraphics[width=0.5\textwidth]{tropUsaMDSWithLength}
	\caption{Multi-dimensional scaling plot derived from distances $\hat{d}$, containing a weighted combination of the shape distance and a length-based comparison of the ratio between the mean terminal branch length and the mean internal branch length in each tree.}
\label{fig:mdslength}
\end{figure}

\section{Extension to multifurcations and sampled ancestors}

A polytomy, or multifurcation, is an internal node with more than two children. In extending the scheme to handle polytomies we also extend it to allow for internal nodes with only one child. 

We first explicitly work out the case where the maximum-size multifurcation is 4. Let $0$ be the empty tree. Nodes may have 0, 1, 2, 3, or 4 children, and we write a general tree as $(k,j,l,m)$, where $k$, $j$, $l$ and $m$ are the labels of the four trees descending from the root. Some of these may be empty (0) as not every node is a four-fold polytomy. As in the binary case, we use the convention that $k \geq j \geq l \geq m$, and sort the length-four strings lexicographically. Every possible tree $T$ with a maximum-size multifurcation of four has a unique label $\phi_4(T)$ in this list. 
We seek to find an explicit expression for the label $\phi_4(T)$ -- the order in the list -- for the tree $(k,j,l,m)$. We begin by fixing $k$ and finding how many such labels there are, going from $(k,0,0,0)$ up to $(k,k,k,k)$. Summing these over $m<k$ will give the explicit expression for the label. 

The number of possible labels in the scheme with four characters, starting with $k$ and sorted lexicographically, is ${k+3 \choose k}$. To see this, note that each $(k,j,l,m)$ with $k \geq j \geq l \geq m$ can be thought of as a path on a lattice, starting on the left at height $k$ and descending to height $0$ after three horizontal steps. The path has a total length of $k+3$ steps, and of these, three must be steps to the right and $k$ must be downward. The number of such paths is the number of ways of placing three rightwards steps amongst $k+3$ steps, ie. ${k+3 \choose k}$.  Extending this, we obtain the label $\phi_4$ of the tree $(k+1, 0, 0,0)$, noting that $\phi_4(k,k,k,k)$ is the sum of the numbers of labels beginning with 1, 2, ... k. $\phi_4(k+1,0,0,0)= 1+\phi_4(k,k,k,k)$ (and we write 1 as ${3 \choose 3}$): 
\[ \phi_4(k+1, 0, 0,0)=\sum_{x=0}^k {x+3 \choose 3}.\] 
%
Rewriting the sum and making use of the identity $\sum_{y=0}^{k+c} {y \choose c} = {k+c+1 \choose c+1}$ , we have 
\[ \phi_4(k+1, 0, 0,0)=\sum_{x=0}^k {x+3 \choose 3} = \sum_{y=3}^{k+3} {y \choose 3} =  \sum_{y=0}^{k+3} {y \choose 3}= {k+4\choose 4}. \] 
To obtain $\phi_4(k,j,l,m)$, we note that 
\[ \phi_4(k,j,l,m) = \phi_4(k,0,0,0) + \phi_3(j,0,0) + \phi_2(l,m)\] (where $\phi_2$ is not precisely the same form as in the main text because here we allow for nodes with only one child).  Following the same logic, this is 
\[ \phi_4(k,j,l,m)  =  {k+3\choose 4} + {j+2 \choose 3} + {l+1 \choose 2} + m.\] 
As in the binary case, the labels will grow unfeasibly large, but in principle this is a bijective map between trees whose maximum-size polytomy is four and the non-negative integers.

Naturally, there is nothing special about size-four polytomies. If the maximum size is $c$, the scheme is 
\[ \phi_c (x_c, x_{c-1}, x_{c-2}, ..,. x_1) = \sum_{i=1}^c {x_i + i -1 \choose i}.\]


\section{Mathematical extensions mapping trees to the integer and rational numbers}

\subsection{Addition and multiplication of tree shapes defined by the mapping}
Natural metrics associated with the labelling scheme are all based on the bijective map $\phi$ between the tree space $\mathbb{T}$ and the natural numbers $\mathbb{N}$. Composing $\phi$ with bijective maps between $\mathbb{N}$ and other countable sets like the integers ($\mathbb{Z}$), the positive rational numbers ($\mathbb{Q}^+$), or  the rationals ($\mathbb{Q}$) opens up further possibilities because we can take advantage of the properties (addition, multiplication, distance, etc) of  integer and rational numbers.   If $\psi$ is a bijective map between $\mathbb{N}$ and one of these sets, then the composition $\psi\circ\phi$ is also bijective, and we can use it to define addition and multiplication operations on trees:
\begin{equation}\label{eq:treeOp}
	\begin{aligned}
		&T_1 \oplus T_2 = \phi^{-1}\psi^{-1}\bigr(\psi(\phi(T_1))+\psi(\phi(T_2))\bigr),\\
		&T_1\otimes T_2 = \phi^{-1}\psi^{-1}\bigr(\psi(\phi(T_1))\cdot \psi(\phi(T_2))\bigr),
	\end{aligned}
\end{equation}
where + and $\cdot$ are the usual addition and multiplication. Now the space of trees together with these definitions of addition and multiplication, $\bigr(\mathbb{T}, \oplus,\otimes \bigr)$, inherits all the algebraic properties of the set it is mapped into. For instance, $\bigr(\mathbb{T}, \oplus,\otimes\bigr)$  is a commutative ring if $\psi:\mathbb{N}\to\mathbb{Z}$. These constructions allow algebraic operations in the tree space $\mathbb{T}$. However the choice of the map $\psi$ determines whether these operations are ``meaningful'' or ``helpful'' for applications of branching trees in biology or other fields. It turns out that the selection of a meaningful map is challenging. 

For example, we can use the labelling scheme to map tree shapes to the (positive and negative) integers. 
% \subsubsection*{Example 1: trees and integers}
We first extend $\phi$ with $\phi(0)=\emptyset$, i.e. the the empty tree no tips. Consider the following well-known map between $\mathbb{N}$ and $\mathbb{Z}$:
$$\psi_\mathbb{Z}:n\to\begin{cases}\frac{n}{2} &\text{ if }n\text{ is even}\\ -\frac{n+1}{2}&\text{ if }n\text{ is odd}\end{cases}.$$
$\psi_\mathbb{Z}$ is clearly bijective: each tree shape is mapped to a unique integer and each integer corresponds to a unique tree shape. A representation of ten trees is provided in Figure~S5. To "add" or "multiply" trees, we can add or multiply their corresponding integers and then invert, as in Eq~\eqref{eq:treeOp}. This may seem intuitive for small trees; for example the sum of tree number 3 and tree number -1 gives tree number 2 which has one fewer tip than tree number 3. For larger trees, however, addition and multiplication operations are less intuitive and do not follow the numbers of tips. 
This map has the advantage of simplicity but results in a large distance between trees differing by one tip.

\subsection{Mapping tree shapes to the rational numbers}

We use the map to the integers, and a map to the rational numbers, to define a \emph{convex} metric on tree shapes.  Convexity is the property that there is a point directly in between two other points (so that equality holds in the triangle inequality).  
Define the following map from $\mathbb{N}$ to $\mathbb{Q}$:
$\psi_{{\mathbb{Q}^+}}:n\to 
	\prod_{i=1}^{\infty} p_i^{\psi_{\mathbb{Z}}(a_i)}\text{ if }n>0, \text{ or } 0 \text{ if } n=0$. Here, $p_i$ are all the prime numbers and $\prod_{i=1}^{\infty} p_i^{a_i}$ is the unique prime decomposition of $n+1$. $\psi_{\mathbb{Z}}$ is as defined above, mapping the positive integers to all integers.  For example $\psi_{\mathbb{Q}^+}(11)=2^{\psi_\mathbb{Z}(2)}3^{\psi_\mathbb{Z}(1)}=2^{-1}3^1=2/3$. $\psi_{\mathbb{Q}^+}$ is injective, from the uniqueness of the prime factorization and the injectivity of $\psi_\mathbb{Z}$. Therefore it is also bijective, because $\mathbb{N}$ and $\mathbb{Q}^+$ have the same cardinality. Therefore $\psi_{\mathbb{Q}^+}\circ\phi$ maps tree shapes bijectively to the non-negative rational numbers. In turn, $\mathbb{T}$ inherits all of the properties and structure of $\mathbb{Q}^+$. A distance metric $\mathcal{D}$ on $\mathbb{T}$ can be defined from the usual distance $|\cdot|$ of $\mathbb{Q}$:
$$\mathcal{D}(T_1,T_2)=\left|\psi_{\mathbb{Q}^+}\bigr(\phi(T_1)\bigr)-\psi_{\mathbb{Q}^+}\bigr(\phi(T_2)\bigr)\right|.$$
Because the absolute value is a convex metric in $\mathbb{Q}$, this is a convex metric on unlabelled tree shapes. It can be used to find averages of a set of trees. 
 Figure S5 illustrates tree shapes together with their labels under the map $\psi_\mathbb{Z}$. 


%% S4 
 Figure~\ref{fig:mapZ} illustrates tree shapes together with their labels under the map $\psi_\mathbb{Z}$. 

\begin{figure}[bth]
	\centering
	\includegraphics[width=\textwidth]{plots/allTrees.pdf}
	\caption{Some trees and their associated integers using the map $\psi_\mathbb{Z}$ of Example 1. The numbering goes from -5 to 5, with the exception of 0 which corresponds to the ``empty tree''.}
\label{fig:mapZ}
\end{figure}
\clearpage


\subsection{A convex metric on tree shapes}

% \subsubsection*{Example 2: a convex metric on tree shapes}
Mapping tree shapes to other sets of numbers can help us to capture the space of tree shapes in new ways. A particularly nice property of a metric space is convexity - 
if given two trees $T_1$ and $T_2$, there exists a tree $T_3$ lying directly between them, i.e. $d(T_1, T_3)+d(T_3,T_2)=d(T_1,T_2)$. Convex metrics are appealing because in a convex metric on tree shapes we can find the average tree shape for a set of trees, define a centre of mass shape, and further develop statistics on the space of tree shapes. 

We use the labelling scheme and a pairing of maps to construct a convex metric on tree shapes. 
To do this, we map tree shapes to the rational numbers, where the usual absolute value function is a convex metric (as there is always a rational number directly in between any two others). We use the prime decomposition, i.e. the unique product of prime factors of a number (e.g. $ 10 = 2 \cdot 5$). For a tree shape corresponding to integer $n$, we apply $\psi_\mathbb{Z}$ to the exponents of all the  prime factors of $n+1$, and multiply the result (see Methods). For example $\psi_{\mathbb{Q}^+}(19)=2^{\psi_\mathbb{Z}(2)}5^{\psi_\mathbb{Z}(1)}=2^{1}5^{-1}=2/5$. We denote this map $\psi_\mathbb{Q}$; it takes each integer to a unique  rational number, and vice versa (bijective). 
%Define the following map from $\mathbb{N}$ to $\mathbb{Q}$:
%$\psi_{{\mathbb{Q}^+}}:n\to 
Applying  $\psi_{\mathbb{Q}^+}\circ\phi$ to tree shapes maps them bijectively to the non-negative rational numbers. We can add or multiply trees' corresponding rational numbers to perform operations in the space of tree shapes. In particular, we can use the usual absolute value distance function to define a convex metric space of tree shapes $\bigr(\mathbb{T},\mathcal{D}\bigr)$: 
$$\mathcal{D}(T_1,T_2)=\left|\psi_{\mathbb{Q}^+}\bigr(\phi(T_1)\bigr)-\psi_{\mathbb{Q}^+}\bigr(\phi(T_2)\bigr)\right|.$$
 In this space we can find the average tree of a group of trees, and a `direct path' between two trees. Given $n$ trees, the average tree is:
$$T_m=\phi^{-1}\circ\psi_{\mathbb{Q}^+}^{-1}\left(\frac{\sum_{i=1}^n \psi_{\mathbb{Q}^+}\circ\phi (T_i)}{n}\right).$$
In other words, the average of a set of trees is the tree corresponding to the average of the trees' rational numbers under the map we have defined. Figure~\ref{fig:mapQ} illustrates this operation. 

\begin{figure}[h!]
	\centering
	\includegraphics[width=\textwidth]{SFigure4-Qexample.pdf}
	\caption{Trees associated with the rationals 4/17, 5/17, 7/17, 8/17, using the map in Example 2. Because the natural distance is convex in $\mathcal{Q}^+$, it is possible to find the ``average'' tree, which is the one mapped into 6/17. Moreover, trees mapped to 5/17, 6/17 and 7/17 are part of the direct path between the trees mapped to 4/17 and 8/17.}\label{fig:mapQ} 
\end{figure}

%Between two countably infinite sets, there is an uncountably infinite number of possible bijections. CONSIDER TIGHTENING HERE?
There are infinitely many ways that we could map tree shapes to rational numbers, and we have chosen one that is relatively easy to write down explicitly. Any of them would give rise to a convex metric on the set of tree shapes. It would be most desirable if the resulting metric had some intuitive features - for example, if the trees lying directly between trees $T_1$ and $T_2$ (with $n_1$ and $n_2$ tips) had an intermediate number of tips between $n_1$ and $n_2$ inclusively. The convex metric we have constructed does not have this property, and indeed, since the path between any two rationals traverses a countable infinity of other rationals, but there is a finite number of trees with between $n_1$ and $n_2$ tips, no such metric can exist. This convex metric also relies on the prime factorisation of the tree labels, which is a challenge if large labels are encountered.
 

\bibliographystyle{unsrt}
\bibliography{unlabs}

\end{document}
%%% Local Variables: 
%%% mode: latex
%%% TeX-master: t
%%% End: 
